# Supplementary material for: Salishicetus meadi, a new aetiocetid from the late Oligocene of Washington State and implications for feeding transitions in early mysticete evolution
Source: R Soc Open Sci. 2018 Apr 18;5(4):172336. doi: 10.1098/rsos.172336 (PMC5936946; doi:10.1098/rsos.172336)
Supplement: Salishicetus Final Matrix [file rsos172336supp5.nex]

#NEXUS
[written Wed Aug 02 17:53:40 PDT 2017 by Mesquite  version 3.04 (build 725) at Mollys-MBP.lan/10.255.151.39]

BEGIN TAXA;
	TITLE Taxa;
	DIMENSIONS NTAX=86;
	TAXLABELS
		Zygorhiza_kochii Waipatia_maerewhenua Simocetus_rayi Aglaocetus_moreni Aglaocetus_patulus Archaebalaenoptera_castriarquat Balaenoptera_acutorostrata Balaenoptera_bonaerensis Balaenoptera_borealis Balaenoptera_edeni Balaenoptera_musculus Balaenoptera_omurai Balaenoptera_physalus Balaenoptera_siberi Megaptera_hubachi Megaptera_miocaena Megaptera_novaeangliae Parabalaenoptera_baulinensis Protororqualus_cuvierii Balaenoptera_bertae Plesiobalaenoptera_quarantellii Balaenoptera_cortesi_var_por Diunatans_luctoretmurgo Balaena_ricei Balaena_mysticetus Balaenella_brachyrhynus Balaenula_astensis Eubalaena_glacialis Eubalaena_shinshuensis Caperea_marginata Miocaperea_pulchra Cophocetus_oregonensis Diorocetus_chichibuensis Diorocetus_hiatus Eschrichtioides_gastaldii Eschrichtius_robustus Gricetoides_aurorae Isanacetus_laticephalus Parietobalaena_palmeri Parietobalaena_campiniana Parietobalaena_yamaokai Pelocetus_calvertensis Titanocetus_sammarinensis Uranocetus_gramensis Dorudon_atrox Basilosaurus_spp. ChM_PV_4745 ChM_PV_5720 Tohoraata_spp. Tokarahia_kauaeroa Tokarahia_lophocephalus Yamatocetus_canaliculatus Micromysticetus_rothauseni Eomysticetus_whitmorei Cetotherium_rathkii Cetotherium_riabinini Kurdalogonus_mchedlidzei Vampalus_sayasanicus Metopocetus_durinasus Nannocetus_eremus Piscobalaena_nana Herpetocetus_transatlanticus Herpetocetus_bramblei Herpetocetus_morrowi Herpetocetus_sendaicus Herentalia_nigra Joumocetus_shimizui Brandtocetus_chongulek Waharoa_ruwhenua Horopeta_umarere Matapanui_waihao Janjucetus_hunderi Mammalodon_colliveri Sitsqwayk_cornishorum USNM_314627 Aetiocetus_cotylalveus Aetiocetus_polydentatus Aetiocetus_weltoni Fucaia_buelli Fucaia_goedertorum Salishacetus_meadi Aetiocetus_tomitai Chonecetus_sookensis Morawanocetus_yabukii UWBM_87135 UWBM_82941 
	;

END;


BEGIN CHARACTERS;
	TITLE  Character_Matrix;
	DIMENSIONS  NCHAR=363;
	FORMAT DATATYPE = STANDARD GAP = - MISSING = ? SYMBOLS = "  0 1 2 3 4";
	MATRIX
	Zygorhiza_kochii                 000000000000000000000000?00000000000000000000000000000000000000100000000000000000{0 1}000000000000000000?000000000000000000000000000000000000000000?3000000000000000001000000000100010000?000000000000000000000000?000000000000?000000?0000000000000000000000000000000000000000000000000000000000002000100000000000000001????00000000000?0?0?0000100000??????0?????????????????
	Waipatia_maerewhenua             ?0110010?00130000000?110?00???000012000002100000000111?001110104000100010003?10001000110200010?0?00010000000000000100000000001000000000020000?0?0000000000000000301101100110110010000?000000000000000000000000??0??000000100000000?010000?1000000011??00?0???000000000000000000000000000001000011101010???0000?????????????????????????????????????????????????????????????
	Simocetus_rayi                   ?0100010?00130001000?110?00???000002000002100000000011?001100101000000010000?1000000010020001000000010000000000000100000000000000000000020000?0000000000???00000????1?10?1???1?01???????0?00??0??00000?00?00????0??????00????????????????????????????????????0000000???????00?????0000??00100?011001010????????????????????????????????????????????????????????????????????
	Aglaocetus_moreni                ?1010001021021323112010101000100002?0020020120010021110011100102000001010010002001011101210011200101?020110010021020200111?0020120001010?011221?3111???????1?2??????????2?????????????0?0??0?????????????????????????????????????????????????????????????????111211???0121010000011101101??????????????????????????????????????????????????????????????????????????????????
	Aglaocetus_patulus               ?001000102102122311201010101000000220110020120010021110012100102000001010010003001011101210011?00001?03011101002102020011100020120001000101122003111010100011210302?11102000?10110000?0?00000?1011201111100001?0020211?0111?111111?1021101111001011?0100110???????????????????0?????????1??????????????0?12020???????110??1?????0??????????????????????????????????????????
	Archaebalaenoptera_castriarquat  ?001000102?0222211121101?1?21100002200200202??0100211??012110103000001120212103?010??101210111?00?00?020111?1100102010011?10020?0?001010?0113????????????????????????????????????????????????????????????????????????????????????????????????????????????????1112?1?????2?0?0?00???10?1?1??????????????????????????????????????????????????????????????????????????????????
	Balaenoptera_acutorostrata       0000000102102222111221010102010110220020020220010021111012100103000001120212103001011101211111200000003021201102101021001110020100001110102132102111110000011210302?11002100?10140020?00000000011110111121000210020300?1211011121111121001102111011?00012?0111112111002221010001000101101??????????????0112020010101110011101100112111111102010110111111011{1 2}001112013213210
	Balaenoptera_bonaerensis         0000000102102222111221010102010110220020020220010021111012100103000001120212103001011101211111?0000000302120110210102100111002010000111010213210?111110???011210302?11002100?10140020?00000000011110111121000210020300?1211011121111121001102111011?00012?0111112111002221010001000101101??????????????0112022010111110011101100112111111112010110111111011{1 2}000211113113212
	Balaenoptera_borealis            0000000102102232111221010102010110220020020220010021110012100103000001120212103001011101211111300000003021201102101021011110020100001110102132102111110000011210302?11002100?10140020?00000000112110111121000210000300?1111011121111121001102101021?00012?0111112111002221010001100101101??????????????011112001?111?100111011001121110111020100101111110112001111010012011
	Balaenoptera_edeni               0000000112102222111211010102010000220020020220010021110012100103000001120213103001011101211111200000002021201102101021001110020100001100102132102111110????11210302?11002100?10140020?00000000111110111121000211000000?1111011121111121001101111111?00012?0111112111002221010001100101101??????????????0111020010111010011101100112111011102110010121112011200????????????1
	Balaenoptera_musculus            0001000112102232211221010102110111220020020220010021111012110103000001120213103001011101211111300001002021201102101021021110020100001100102132123111110000011210302?11002100?10140020?00000000112110111121000200001000?1211011111111121001101100111?00010?1111112111002221010001100101101??????????????01120200101010100101011001121111111120101101211110112000020001100001
	Balaenoptera_omurai              000100011210223221122101010211011022002002022001002111001211010300000112021310300101110121111130000000202120110210102102111002010000111010213210311111?????1?210302?11002110?10140020?00000000002110111121000210000000?12110111211?1121001101111121?00012?1111112111002221010001100101101??????????????0??????????????????10??????2??111111201?010121111011000????????????2
	Balaenoptera_physalus            0000000112102222111221010102110111220020020220010021110012100103010001120213103001011101211111300001002021201102101021021110020100001100102132122111110000011210302?11102100?10140020?00010000112110111121000200001000?1211011121111121001102111111?00010?1111112111002221010001100101101??????????????011??200101010100101011001121011111120100101211110112002111111112122
	Balaenoptera_siberi              000100011??0223221122101010211011122002002022001002111?0121001030100011202131030010??101211111?00000?020112?10021010210011?0020?0?001010?011??1??11??????????2????????????????????????????00????????????????????????????????1??211?1??1?11101111021?000?0?0??111211????22?01?00110?10?1?1??????????????0?1??2001?11??1??111011001121010111020100101??????1?????????????????
	Megaptera_hubachi                000100010?102222111211?1010201000022002002022001002111?012100102010001120212103001011101211111?00000?020212011020020100111100201000010101021321?2110110????11210????1?0021???1?110020?0?0?00???0?1?0???1?1?0??100??????22?1????????????????0??????0?????????11112??10022210?00010001011?1??????????????0?12?2201?11??1??111011001121110111120100101????????????????????????
	Megaptera_miocaena               ?00??0010??0?2?2?112?1010102000000?20020?2022001?02????012100001000001120210102001011101211111?00000?030212011020020210211?002010000101010113?1?21111100???11210302?1100210??10120020?000100000001??1?1121000?00120000?1?1101?111??1101111100001001?000???0?????????????????????????????1??????????????????????????????????????????????????????????????????????????????????
	Megaptera_novaeangliae           0001000102102232111211013102010000220020000220010021110012100102010001120212103001011101211111400001?03021201102002021021110020100001010101132102111110000011210302?11102100?10120020?00000000002110111121000210020000?1211011111111121101101110011?0001??0111112111002221010001100101101??????????????01110200001010100111011111121011111121110101211100112000000000001001
	Parabalaenoptera_baulinensis     ?001000102?02232??1211?1?1?2110000220020020220010021??0012110102010001120212103001011101211111??00?0?020212011021010210111?0020100001010?021321??111???????1?2?0????1???2????1????????0???00??????????????????1?1??????????01????????2?1?1????000???000??????111211???2221010001100101101??????????????01??0???1???1?0????1???0????111011?12???????????????????????????????
	Protororqualus_cuvierii          0??100010?10222211121101?10211000022002002022001002111?01211??0200000112021210?001011101211111??00???020211010001020100111?002010000100??01??2???111????????????????????2?????????????0??????????????????????????????????????????????2???????????????????????1112111?02221010001000??11?1??????????????0?1????0?????????????1100??2???????????0????????????????????????????
	Balaenoptera_bertae              ?0?????????????????????????2000?10??????????????????????1?10???????00?12?2101?3001011101211111?00000?03021201102101021001100020100001110102132122111???????1121?????????2?????????????0???00???????????????????????????????????????????????????????????????????????????????????????????????????????????????????????????????????????????????????????????????????????????????
	Plesiobalaenoptera_quarantellii  ??0?????02?022?221???1?????2??0???220?200?????????211???1???????????????????1???????????????????????????????????????????????????????????????????????110000011210302?11002100?10120020?0000?021000??0??11000002101110?0?2200??11211?1121?11101101011?00010?1??1112111002221010001?00101101??????????????0??10?2???????1?????011?????????????????????????????????????????????
	Balaenoptera_cortesi_var_por     ?0???????????22????????????2000?102????0??????????21????1??0???????00?12?21?1?300101110121?111??0000?010212011021020200010?0020100001000102132?????1110010011211302?11002100?10110020?000000000011101?1120000210100000?1211??11211?1121?01100000011?00012?0??111211100222?0100010001011?1??????????????01101??011?1101001?10??0011?1010111????0?10?????????????????????????
	Diunatans_luctoretmurgo          ?0?????1?????2??????????????000111???02??????????????????210010?010????2?????????1???1?121111?200000?03011201102?010?10111000201000010101021321?2111110001011210302?1100210??10120020?000100210001????110000021?111000?2?1001?1211?11?1?0110?1????1?0??12?0????????????????????????????????????????????0???????????????????????????????????????????????????????????????????
	Balaena_ricei                    ?02????????0???31???01?12?????0??02????10?0?2?0100211??????3?????????2?1??2?00?????????12?201????0?????0002?10?110????1?1????2???????0??????????????01200001??0?302?111021???11??0000??0010?000011201011200000?1200000?0??0??????????????????????????????????11?221????????11??????101??1??????????????211100100?11??110????1100011101111102110010?????????????????????????
	Balaena_mysticetus               10200000031020331102010121110000002200110101210100211110121300?1001002010021001001010101212011100000?04000201021102020121000020020001020112111212100012000011200312?11102110?11140000?000100000011201111200000?0200201?0110110120010021100100001111?10101?101110221100214021100?200101101??????????????2?1??0?00?11??1???10011000011011111021100100000001122110000000000001
	Balaenella_brachyrhynus          ?020000003?020331102010121?130000021001000012?01?0211??01?13???????00201002100200?010101212011?00000?140012?1001102?201?1000?20?200010??11211??1210?0120???1?20?????1?1?21???1?????0????0?00???0?12?1??1????????2??????0????1?12??10?210?010100?011?1?1???1?????????????????????????????1??????????????????????????????????????????????????????????????????????????????????
	Balaenula_astensis               ?020?00003?0?0??1??201?1?1?13000002?00?011012101?1211??0?1130001001002010021002001011101212011?00000?0400120102110202011100002002000102011211???21000120???1120030??????2100?111?0000?0?0?00??00112??11?0???????????????110?1??2??10021110101100011?101?1?0??1102?1?0?21???1100???0?????1??????????????????????????????????????????????????????????????????????????????????
	Eubalaena_glacialis              102000000310203311020101211130000022001011012101012111101113000100100201002100100101110121201110000{0 1}?04001201021102020121000020020001020112111212100012000011200302?1110210??11140000?000100010011201111200000?0200201?0110110120010021100100001111?10101?00?110221100214021100?200101101??????????????211102000?11??100111011100111011111021110100000001121110000000000001
	Eubalaena_shinshuensis           ?02000000??0203311?2010121?13?00002??010?1?12?01012????0?1130001001??2?10?2100?001???1?12?201???00????40012?1021102??01?1?0??2???????0???121?????10??????????2??????????????????????????????????????????????????????????????????????????????????????????????????????????????????????????1??????????????????????????????????????????????????????????????????????????????????
	Caperea_marginata                0020000003102033111201011101300001220010000121010021111012130101012001010211002001011101212011300101?1401120100110102?001010020?00??102?110111121110010000011111312?11002000?101400200000000001011101?10000000???00001?01?0011121111121100100002021?11001?001110221100214001000?200101101??????????????21110???001?1??0?1?1111001121111111120101101000000121111011000001000
	Miocaperea_pulchra               ?0200000031020331??2?????1?130????2????000012?01002111?012?301010120?10102?100200?01110121?011400100?1401120100110100?101010020?00??102?11011???21110100???1111131??1?1020???1?12000?00?0?00??0011100??1?00??????0???0?01??????????????????????????????????????????????????????????????????????????????????????????????????????????????????????????????????0???????????????
	Cophocetus_oregonensis           ?00100010?10212221?201?101000100002?001002011001002111001210010?000?0?010??0?0200101?1012100112?01?1??20110010?21010?00011000201000010?0101120103111010000011210302?1?102?1??1?110010??001??0?10?12???11?0000??0000????011021??????11211????????????0?0??????1102?10101121010001010???101??????????????01?????0?0??1??????11???011210101?1????00100????????????????????????
	Diorocetus_chichibuensis         ?001000102102122?11201010101000000220?100201100100211100111001020?0001010010?02001011101210011200000?010111010021010200111?002012000100010112?00???1?????????2?0????????2????1??????????0?00??00??2?????????????????????????11?211?1021101100101011?0100110??11?2010101121010001011101??1?????????????????????0??????100???????????????????????????????????????????????????
	Diorocetus_hiatus                0001000102102132311201010100000000220?100201100100211100121001020??001010010?0?00101110121001130000000101100100210102002100002012000?0001011200?3111010000011211302?11102110?10120000?000000011011100011100000??00?000?0211210101111021101100001011?0?00?10??1102110?01121010001010101101???????????????1?????0?01101?001110??0011????????02010010?????????????????????????
	Eschrichtioides_gastaldii        ?00?00010??0?2?2?11201?101001100002200?0??012001?0211?0012?10102000001120210001101?11101210011?00001?0111111110210?0?00?10?00201000010101121??1?2111???????1?2??????????2??????????????????0????????????????????????????????11?21??1?????????????????????????1112101012121110001200101101??????????????01120??010?0111?0??????????21010111????0000?????????????????????????
	Eschrichtius_robustus            00000002021022321112010131021100002201?000012001002111001211010201000112021000110101110121101110000{0 1}?01111111102101020011010020100001010111130102111110011011210302?11102100?10110000?0001000000111?111121000200?20000?2211011121111121111101101011?00000?01?111211101214111000?200101101??????????????0?1????01?10??1??10101100?121010111121100101000100110000000000000000
	Gricetoides_aurorae              ??????????????????????????????????????????????????????????????????????????????????????????????????????????????????????0?10?0?2?1????10??1??1??1?2111110001011210302?1?1021???1?12000??00010000?0?11?011121000?0??20000?2110?1?121?11121111101100011?000?1?0????????????????????????????????????????????????????????????????????????????????????????????????????????????????
	Isanacetus_laticephalus          ?00100010210?122211201010100010000220010020120010021110012100101000001010010?02001010101210011400000?02011001000102020001000020120001000100122102111010001011210302?10102100?10110000?000100000001201111000000??000011?01110111211?1121101100101011?01001?0??11?211????????10??????101??1??????????????01?????0??110111011?????????????????????????????????????????????????
	Parietobalaena_palmeri           00010001021021323112010101010000002?0010020120010021110011100101000001010010102001011101210011300000?0101110100010102001100002012000100010210?0?3111010100111211302?11102100?11110000?000100011011201111100000?0000211?01102111111?1121101101111011?0000010??1102110001121010001011101101????????????0?0112022110?001100??1??????????????1?????????????????????????????????
	Parietobalaena_campiniana        ??01???????????2111??10101????????2????00001???10?2111??1??????????00101001?10200?011?012??????0??00???????0?????0102000100002012000100010210???2111010100111210302?111021???1?110000?000000011011200111000000??000?11?0110?1?111?11121111101000011?0?????0??1?12?10101121010001000???101??????????????01120?2???????11011?????????????????????????????????????????????????
	Parietobalaena_yamaokai          ?0010001021021223??201?1?10?0000002?0??00201100100211?001??0010?????01010010?0?001010101210011?0000???20111010021010?00210?0020120001000101122003111?1?????1?2????????????????????????0????0???0???????????????????????????2111111?1?21111?0?10?011?010?0????1102110101121010001001???101??????????????0?????????????100??1???00?1????????????0????????????????????????????
	Pelocetus_calvertensis           ?0010001021021222112010101010100002100100201100100211100121001020?0001010010?0200101110121001130?1000?2011001002101020001100020120001000101?2?103111010????11210?02?1?1?21???1?12??2??0?0?00???0?1201111?00?????20?2???0???0111111?1121101101101011?00000?0111102?10?01121010001011101101??????????????011011011010001?10110??0100210101110201?010?????????????????????????
	Titanocetus_sammarinensis        ?00100010?10212211?2010101001100002?0?2002012001002111?011110102000001010010?020010??1012100112?0?00?0100110100010102000100002012000101010?1221??11?????????????????????2?????????????0????0???????????????????????????????????????????????0?????????????????1112010101?2?010001001101101??????????????01101??01???0?1?????????????????????????????????????????????????????
	Uranocetus_gramensis             ?001000?02?0213221?2010101010110002?0?2002011001002111?012??0101100?01010010?02001011101210111??0100?02?11001002?020??0211?002010?001010102122???111010?00?112?0302?1?102????1?13001??0?00000?10?12???11?000????000200?0?112111111?1121111100000011?0000??0??1112?1000112?010001000???101??????????????01??0??010??1?1?01???1100012111011102010011?????????????????????????
	Dorudon_atrox                    000000000010010000000000?0?0000000000100000000000000000000000000000000000000000000000?00000001?0?0000000000000000000000000000000000000000000000?0000000010000000300001000010100?1?000?000000000000000?00000000??000000000000000000?0001000000000000000000000000000000000000000000000000000000002200100000000000000000000000000000000000000000000000????????????????????????
	Basilosaurus_spp.                000000000000110000000000?00000000000010000000000000000?000000001000000000000000000000000000000?000000000000000000000000000000000000000000000000?000000000000000130000000000?100010000?000000000000001?00000000?00000000000000000000000001??000???0?00?0??0?00000000000000000000000000000000100001001000000001000000100??0000000000000000?000000100?????????????????????????
	ChM_PV_4745                      ?10??1?100?????01102?0?0????000??0020??002010?0?0010101?1??0?0?????00000010000000?000000000001001000?0100102000200100000000000001000001000000????100000000000000201201100110110021010?000000000000010000000001?000021100000???000?0000001100000?00000????00?????????????????????????????011??0022111100????????????????????????????????????????????????????????????????????
	ChM_PV_5720                      ?100?1020000200001?2?000???0000??00?01?002000?00001011??10011001000000000100000000000000000001?0100???1?01020002?0200000000000001000001000200????100000000000000201201000110110011010?000000000000010000000001?000020100000?0?00000000001000000000000000000??0000000001?200000000?0000??0111000221111?0????????????????????????????????????????????????????????????????????
	Tohoraata_spp.                   ?1?????1???????????????????1?00??01??1?0???1?????0??????1??0???????0??000010101011001100?00?11??00?????010?10010001??2001000?1100???000?10?10????101001010000001101210110103111011121?00000?000001000001001110?000010010?11?000000000000{0 1}110000001100000110????0???0?0?0?00??00??0????00???????????????012111?101?110111???????????????????????????????????????????????????
	Tokarahia_kauaeroa               ?101?0000??020321??2????????000??01??1100201??0100211???11200010000??10000101010110??100100001??0????0101?1?00101110020??0??1???0?110001?01?????????001000000001111211110102011011120?0000?0000000010100000011?000010020101?0000000001001110000001110000110??010201??0??2??10?000?0111?????????????????012101????01??10{0 1}10??111011100101111?010101?????????????????????????
	Tokarahia_lophocephalus          ??????0101?????21??2010121?10000001??1?002001?0??021???0?121??1?000?0?0?0010?010?10???00100001???0????101011?0?001100200000011100011000110110????101001000000001101210110102011011120?00000?0000000{0 1}0100000011?000010020101?0000000000001110000001110000110??0102010001?200?0?000?0211??0??????????????002111010101101?111??11?????????????????????????????????????????????
	Yamatocetus_canaliculatus        ?1011001011020321102010101010000001201100201100100211?0012200010003001000000?01001001100100001?00000?0100012001210110200100011101110000110100000?101?????????0?????????????????????????????????????????????????????????????1000000?00000?11000000010000?1000?010201000002001000000010100???????????????0021110101001001100????00110000011100010101?????????????????????????
	Micromysticetus_rothauseni       ?10110?101?02032???2???12??1?00??01??11?020?1?0100211???11200001000??100?010101000001100100001?0000000100012001010110200000011101110000110100????111001010000001102201101011110110010?00000?000000000000001000?000010000100????00?000?000?1000????110????10??010201?????????0?????02010????????????????01210101000010?????00???????0?0???????1?1???????????????????????????
	Eomysticetus_whitmorei           ?01110010??02032???2?1?10101?00??01??1?002011?0000211???1221100100000100?010??10010??100100001??0000?01010110010001102000000111011100001101102???101000000000001101210101111110110010?000000000001000001001000?00001000010010000000001001110000000110000100??0102010001?200100000?0??100???????????????0??111?1?1??0?1010000??????00?001?112010101?????????????????????????
	Cetotherium_rathkii              ?00??0011??0?2?2?1120111?1001110002?0020?0011001?02???001211010?10300?010012002001011101200011?00001?01011001000?010200020?0020100001010100100102111012010?1211130??1?0021???1?11002?1110?00???0??1001010000????00?0?0?0???1111211?1021??110?10001??000?0????11?2?1????????1????????????1??????????????????????????????????????????????????????????????????????????????????
	Cetotherium_riabinini            100000011210223211120111010021100022002000011101002111??12110102100001010012?02001011101200011100001?010110010000010200020000201000010101001021?2111???????121??????????2????????????11????0???????????????????????????????01112?1?1?21??110?10001??000??????1102111002131010100000101101??????????????0?????????????1001100??10112111011102010011?????????????????????????
	Kurdalogonus_mchedlidzei         ?00????????0???211??01?1????001000221?20???1??????2?1???1??0???????00101?010002?01011101200011?00000?0201110100000102000200002010000101010110????1110120???12111302?1?0021???1?11002?11?0?01???0??1?0?01?0000???0??0???0?????????????????????????????????????1?02?1?????3??10??1??0????????????????????????????????????????????????????????????????????????????????????????
	Vampalus_sayasanicus             ?0?????0????????????0?????????1000??????0????????????????2???1?????0?????????????10??10?2?0?1???01?1??2??1?1?0???010?000?0?00201000010101011????????01001011211?302?1100210??10?100?01110001100?0?100?0?00000????00?00?0?10????21?11?2110110?1??0?1????????????????????????????????????????????????????0???????????????????????????????????????????????????????????????????
	Metopocetus_durinasus            ?0?????1???????????20???????2?1000??002??????????0???????21?010?10?????1?????0???1???1??2?0111?00001?01011001000?0????0110?0?2010???10??10?1??1?2???010010112110302?1100210??1012000001100011000?1101110000000?1000001?0110????????????????????????????????????????????????????????????????????????????????????????????????????????????????????????????????????????????????
	Nannocetus_eremus                ???????1?????????????????????????0????2??????????0???????2????????????01?2??1?1001??110120?????0?012??1??1?0?????010?00010?1020100001020110111????11010010112111302?1110210??10110020011000100000110??01000000?0000000?011001?1111?1?21101101000011?010?110????????????????????????????????????????????????????????????????????????????????????????????????????????????????
	Piscobalaena_nana                0001000112102232411211110100212010221020020111010021111012110102112011010113?01001011101210111100002?01011001100101020001001020102001000100100102111010010112110302?11102100?101200200100101100001101001000000?0000001?011?0111111?1021100111011011?0100210?11102111102131010111000101111??????????????011201001001011001111??00112111011102010011?????????????????????????
	Herpetocetus_transatlanticus     ?0????????1????????2??????????2??????0??????1???????????????????1??????1?????0??0????101???11?11001??????1?0??0??010?00010?1020100001010110111??2111012010112111302?11102100?101100000101101100001101001000000?1200001?0110?11111111021101101001011?0100110?????????????????????????????1??????????????????????????????????????????????????????????????????????????????????
	Herpetocetus_bramblei            ?001000112?02232411211110100212010221020020110010021110012100102112111010110?01001011101202111110012?01011001100101020001001020102001010110111102111012010012111302?11002100?101200000101011000001101001000000?1200001?0110011110111021101111011011?0100110??1102111102131010111000101101??????????????????????????????????????????????????????????????????????????????????
	Herpetocetus_morrowi             ?00100001210223241120111010011201022102002011001002111?012130101112101010111101001011101210011110012?02011101100101020001001020102001010110111102111012010112111302?11002100?101200200101111100001101001000000?1200001?0110011110111021101111001011?01001????1102111102131010111000101111??????????????0111012010?1101?0???????????????1???????????????????????????????????
	Herpetocetus_sendaicus           0001000012?0?23???121111010011201022102002?11?01?02??1?0?21301011121?101?111?01001?11101202011110012?02011101100?01020001001020100001010110111102111012010012111302?1???2100?10110020010101100000?101?0?000000?1200001?01101111101?1021101101000011?01001?0??1?02?11102131010111000???1?1??????????????0102010010?1101001110??00112??????102?10110?????????????????????????
	Herentalia_nigra                 ?0?????????????????11???????111010??102??????????????????2??010?10?????1??????1??1???10?2?0111?00102?0101100100010????????0??20?????????1???????2111?100????2111????????21??????4????01?0?00??10??1????????????????????????????????????????????????????????????????????????????????????????????????????????????????????????????????????????????????????????????????????????
	Joumocetus_shimizui              ?001000102102232111201?101?00110002210200?011?010021110002100101100??1?102?0?02001?11101210011?00?0??000??0010001?????????????0??????????????????1??0????????1?1????1?1??????1??2????00?????????????????????????????????????1??11??11211?110010?011??????10??110211?????????0??????101??1??????????????0???????????????????????????????????????????????????????????????????
	Brandtocetus_chongulek           ?0?????????????????10???????111000???02??????????????????2?1010?10?????1?????01??1?1?101200011200100?01011011000102???002001?2010???00??1??102??2111012011012111302?111021???1?11000011?00?0000001101001000?00??200?00?0111?111101?10211011{0 1}0000011?0100110????????????????????????????????????????????????????????????????????????????????????????????????????????????????
	Waharoa_ruwhenua                 ?101?0010110203211?201012??1?00??01??11002011?0100211???1{1 2}{0 2}000{0 1}000000100?0101010110011001000{0 1}1??0000?010{0 1}112001011100200100001100011000110110????10100101000000110121011010301{0 1}011121?00000000000100000{0 1}00{0 1}110?0000{0 1}0010111?000000000010{0 1}1100000011{0 1}0000110??010201000102001000000021100???????????????012{0 1}11?100?0{0 1}11{0 1}{0 1}010011????10???1??00010101?????????????????????????
	Horopeta_umarere                 ???????????????????????????????100????????1????????0?????1??0??????????1????????1???????21001??010??2??1111?10?2?1?????????0???????????????1?2???10?1000?1000010?01?111?11?3001020020?00?0?0??10111100?0?001???1100?1?2010?01000?110020?11102?121110100?010??11?2?0????????????10??????????????????????0111011000000011011??100011????????02110101?????????????????????????
	Matapanui_waihao                 ???1???????02??2????????????000??01?????0??11?????21????1??0??????????00??0010100??0110??0?0?????0???????1?20????1???200?000?210????00??10???????10100101?000001112211011102111010020?000000000000011001001000?000010000101?0000000000101110000000110000110??010?01000???0?10??0??0211?????????????????0?2?????????????????????????????????????????????????????????????????
	Janjucetus_hunderi               ?10101010010111111010100?100000000110000000000111011010000100001000110001100000011100000200011?00000100000010010001000000?0000000?00000000000?00?1000100???00000???21010?1???1?02?01??0?0?0????0?00000?0??00????0002???0?1?10000???000?????0000000?10?0??1???0001000000?00?00000000??0?00110?10111110?0??????????????????????????????????????????????????0?????????????????
	Mammalodon_colliveri             ?10100000?10?01121010100?10000000012000000010?1110110??00210000100011000?100000011100000100010?010001000000?001000?00?000000??00????00??0????????10000100000000030221010011?11?010010?00000?000000001110000000?000020000010?00000?000010111000000001000?010?00001000000?000000000?0??0??011?0101?1?1?0000?????1????0????????0????????????????????????????0?????????????????
	Sitsqwayk_cornishorum            000?10?1???0?02??102011??100000000??011002002?0?00011??101?0?00?00?0110000200000010000002000112001001010111?101100112000??0011??0100??11?01???011001????????????????????????????????????????????????????????????????????????0??00??0111?0110000001100???100??01120110012100000010001010?1??????????????0010121000001001111011000100011110110110001?????????????????????????
	USNM_314627                      ?00110010000202??1020??10100000000??01100200??010011?10?0120000000001100?010001001?00000200011?01000?0100111100000102100100001?001000?0110210201110?0000?0?00001??1?111?01??11?11??10?????000?00?1??0??0????????0?0?0?0001?0000000?0111?011000000100000?10?1101020100012300000010001110?1??????????????0021001???????101??001000?10010110100110101?????????????????????????
	Aetiocetus_cotylalveus           0001110100001002110201012100000000010000020000000011010102000002000110001100001010010000200010100000001000021010000120030000010000100001?01002003101????????00????????????????????????0???0????????????????????????????????000?0?0?01010???0000000?1000?00??????????????????????????????0111?210011111000?????1?0?0000?1??120??????????????????????????????????????????????
	Aetiocetus_polydentatus          ?0011101000010?21102010??10000000002010002000000?0100?01020110020001000001000010?1010000200010?00000?0100002101010?12003000001?000100001?0100200?101?????????0????????????????????????0???0????????????????????????????????00??0???01010???0000000?10?0??0?0001010100000100000000?0101??011??2101?11010000011110100100{0 1}111??0?0?1?1101???01??10?01?????????????????????????
	Aetiocetus_weltoni               ??01110100001002110201012100100000010100020000000010010102011002000110001100001011010000210010101001?0?0?0011?1?000120030000010000100001?01002003101?00????0000????????????????0??????0?0?0???00??0?????????????0??????????00000000010101010000000010000000??0101010000010000000000101000?11121011?1?10????????????????????????????????????????????????????????????????????
	Fucaia_buelli                    ?10????1?????1?????20??????0000000??0000???0???????????????1?00?00??0000?1000000000??10?200011??1000?0101002101100????????????0???????????1??????10?000000000?0100020100011?01111002010000?001000000??0?00000??0000001001011000000?0001?1110?0000001000001010???1???????????????????????011????01??10?000000211010011011?1?????0?1?????????????????????????????????????????
	Fucaia_goedertorum               01011101000021021?020101?1000000000101000?00000000110101020100020001000011000000100101002000111010000010100210010010?000000001000?10000000100?0?31000000???00001???20?1001???1??10020?000?00??00?000???0??00????0?0???0?0??1000000?00010111000000001000??10??0101010000?10000?00000101??0???021??????1?00?00??1010011?????010?00?10000000012010101?????????????????????????
	Salishacetus_meadi               ??????????????????????????????????0??????????????????????????????????????????????????????????????0?0?0?00002?????01???000000?10000000??0???002??????00?00000000110221?1001??01?01?00???000000100?000??0?00100??00?00000000000?000??0101??110?00?0001000??10??01?101????????0???????211??011?0?101??10?0????????????????????????????????????????????????????????????????????
	Aetiocetus_tomitai               ?00??1?1?????1???????????100000010??0110?2?0?000?01???0????1?0??00?11000?1000000?1010100200011??0000??1000021012001020000000010000100000?020?200?100???????????????????????????????????????????????????????????????????????0???0????????????0????0?10??????????????????????????????????????????????????????????????????????????????????????????????????????????????????????
	Chonecetus_sookensis             ??0???????????????????????????????????????????????????0???????????????????????????????00200011??0000?010000210020010?0000000?10000100000??20??0??1000000???0?001???21?00001?01?01??0????0?0???00?000??????00???00??0?0000???????????????????????????????????1??????????????????????????????????????????????????????????????????????????????????????????????????????????????
	Morawanocetus_yabukii            ?00??1?1?????1????02?10??1000000100?0110?2?0?000?01???0????1?0??00?110?0?1000000?1?10100200011??0000??1000021002?010?00000000100?0100000??20?200?100???????????????????????????????????????????????????????????????????????0???0????????????0????0?10???????????????????????????????????011?????1??1010????????????????????????????????????????????????????????????????????
	UWBM_87135                       ?00???01???0?1?0??020??????0000010?20110??00?????01??????201?00?00?1?000?10000001101?000200011???001?01000021011?01????0?000?1000??000?0??20?????1000??0?????001????0?1000???1?01??0????0?0???0??0?0??????00???????????0???????????????????????????????????????????????????????????????????????????????????????????????????????????????????????????????????????????????????
	UWBM_82941                       ?100?101000021021102010121001000000?01?002010?000011010??211010300011000?1030?0001010000200011100000?01000021001002000030000010000100001?01002???10100?0???0?001????0?1000???1?11??0????0?0???0??0?????????????????????????1??0000?00010?11000000001000?010?????????????????????????????????????????????0?????1?10001??????????????????????????????????????????????????????

;

END;
BEGIN ASSUMPTIONS;
	TYPESET * UNTITLED   =  unord:  1 -  363;

END;

BEGIN MESQUITECHARMODELS;
	ProbModelSet * UNTITLED   =  'Mk1 (est.)':  1 -  363;
END;

Begin MESQUITE;
		MESQUITESCRIPTVERSION 2;
		TITLE AUTO;
		tell ProjectCoordinator;
		timeSaved 1501721620136;
		getEmployee #mesquite.minimal.ManageTaxa.ManageTaxa;
		tell It;
			setID 0 3260540845175386015;
			tell It;
				setDefaultOrder  0 1 2 7 8 9 10 11 12 13 14 15 16 17 18 19 20 21 22 23 24 25 26 27 28 29 30 31 32 33 34 35 36 37 38 39 40 41 44 45 46 47 48 49 50 51 52 53 54 55 56 57 58 59 60 61 62 63 64 65 66 67 68 69 70 71 72 73 74 75 76 42 43 77 78 3 4 5 83 6 79 80 81 82 84 85;
				attachments ;
			endTell;
		endTell;
		getEmployee #mesquite.charMatrices.ManageCharacters.ManageCharacters;
		tell It;
			setID 0 7018401992020555507;
			mqVersion 304;
			checksumv 0 3 1625392701 null  getNumChars 363 numChars 363 getNumTaxa 86 numTaxa 86   short true   bits 2305843009213693983   states 31   sumSquaresStatesOnly 87161.0 sumSquares -1.1990383647911207E20 longCompressibleToShort false usingShortMatrix true   NumFiles 1 NumMatrices 1;
			mqVersion;
		endTell;
		getWindow;
		tell It;
			suppress;
			setResourcesState false false 3;
			setPopoutState 300;
			setExplanationSize 0;
			setAnnotationSize 0;
			setFontIncAnnot 0;
			setFontIncExp 0;
			setSize 1440 815;
			setLocation 0 23;
			setFont SanSerif;
			setFontSize 10;
			getToolPalette;
			tell It;
			endTell;
			desuppress;
		endTell;
		getEmployee  #mesquite.charMatrices.BasicDataWindowCoord.BasicDataWindowCoord;
		tell It;
			showDataWindow #7018401992020555507 #mesquite.charMatrices.BasicDataWindowMaker.BasicDataWindowMaker;
			tell It;
				getWindow;
				tell It;
					getTable;
					tell It;
						rowNamesWidth 116;
					endTell;
					setExplanationSize 30;
					setAnnotationSize 20;
					setFontIncAnnot 0;
					setFontIncExp 0;
					setSize 1437 743;
					setLocation 0 23;
					setFont SanSerif;
					setFontSize 10;
					getToolPalette;
					tell It;
						setTool mesquite.charMatrices.BasicDataWindowMaker.BasicDataWindow.ibeam;
					endTell;
					setActive;
					setTool mesquite.charMatrices.BasicDataWindowMaker.BasicDataWindow.ibeam;
					colorCells  #mesquite.charMatrices.NoColor.NoColor;
					colorRowNames  #mesquite.charMatrices.TaxonGroupColor.TaxonGroupColor;
					colorColumnNames  #mesquite.charMatrices.CharGroupColor.CharGroupColor;
					colorText  #mesquite.charMatrices.NoColor.NoColor;
					setBackground White;
					toggleShowNames on;
					toggleShowTaxonNames on;
					toggleTight off;
					toggleThinRows off;
					toggleShowChanges on;
					toggleSeparateLines off;
					toggleShowStates on;
					toggleAutoWCharNames on;
					toggleAutoTaxonNames off;
					toggleShowDefaultCharNames off;
					toggleConstrainCW on;
					toggleBirdsEye off;
					toggleShowPaleGrid off;
					toggleShowPaleCellColors off;
					toggleShowPaleExcluded off;
					togglePaleInapplicable on;
					toggleShowBoldCellText off;
					toggleAllowAutosize on;
					toggleColorsPanel off;
					toggleDiagonal on;
					setDiagonalHeight 80;
					toggleLinkedScrolling on;
					toggleScrollLinkedTables off;
				endTell;
				showWindow;
				getWindow;
				tell It;
					forceAutosize;
				endTell;
				getEmployee #mesquite.charMatrices.ColorByState.ColorByState;
				tell It;
					setStateLimit 9;
					toggleUniformMaximum on;
				endTell;
				getEmployee #mesquite.charMatrices.ColorCells.ColorCells;
				tell It;
					setColor Red;
					removeColor off;
				endTell;
				getEmployee #mesquite.categ.StateNamesStrip.StateNamesStrip;
				tell It;
					showStrip off;
				endTell;
				getEmployee #mesquite.charMatrices.AnnotPanel.AnnotPanel;
				tell It;
					togglePanel off;
				endTell;
				getEmployee #mesquite.charMatrices.CharReferenceStrip.CharReferenceStrip;
				tell It;
					showStrip off;
				endTell;
				getEmployee #mesquite.charMatrices.QuickKeySelector.QuickKeySelector;
				tell It;
					autotabOff;
				endTell;
				getEmployee #mesquite.charMatrices.SelSummaryStrip.SelSummaryStrip;
				tell It;
					showStrip off;
				endTell;
				getEmployee #mesquite.categ.SmallStateNamesEditor.SmallStateNamesEditor;
				tell It;
					panelOpen true;
				endTell;
			endTell;
		endTell;
		endTell;
end;
